# Supplementary material for: Altered biomechanical stimulation of the developing hip joint in presence of hip dysplasia risk factors
Source: J Biomech. 2018 Sep 10;78:1–9. doi: 10.1016/j.jbiomech.2018.07.016 (PMC6135936; doi:10.1016/j.jbiomech.2018.07.016)
Supplement: Supplementary data 1 [file mmc1.xlsx]

## Sheet: Uterine Displacement
ID	Maximum Uterine Displacement
20W-Cephalic-A	6.4
20W-Cephalic-B	14.815
20W-Cephalic-C	7.37
20W-Cephalic-D	15.3888
20W-Cephalic-E	10.9375
30W-Cephalic-A	10.4403
30W-Cephalic-B	11.7047
30W-Cephalic-C	10.1873
30W-Cephalic-D	11.5244
30W-Cephalic-E	10.68
30W-Oligohydramnios-A	3.59
30W-Oligohydramnios-B	3.68
30W-Oligohydramnios-C	3.33
20W-Twin-A	12.72
20W-Twin-B	11.26
20W-Twin-C	13.75
20W-Twin-D	13.02
20W-Twin-E	12.67
20W-Breech-A	45.6549
20W-Breech-B	41.2734
20W-Breech-C	52.3091
20W-Breech-D	45.7327
20W-Breech-E	43.6772
20W-Firstborn-A	7.9
20W-Firstborn-B	10.44
20W-Firstborn-C	5.89
20W-Firstborn-D	7.52
20W-Firstborn-E	6.47
20W-Firstborn-F	6.25
20W-Firstborn-G	5.27
20W-Non-Firstborn-A	9.76
20W-Non-Firstborn-B	10.51
20W-Non-Firstborn-C	9.01
20W-Non-Firstborn-D	11.5244
20W-Non-Firstborn-E	10.29
20W-Non-Firstborn-F	12.61

## Sheet: Reaction Force
ID	Maximum Reaction Force
20W-Cephalic-A	26.0645
20W-Cephalic-B	28.6369
20W-Cephalic-C	28.7832
20W-Cephalic-D	29.1867
20W-Cephalic-E	31.3493
30W-Cephalic-A	40.9706
30W-Cephalic-B	49.1487
30W-Cephalic-C	45.762
30W-Cephalic-D	44.6461
30W-Cephalic-E	42.3617
30W-Oligohydramnios-A	5.59396
30W-Oligohydramnios-B	5.74477
30W-Oligohydramnios-C	5.16139
20W-Twin-A	12.72
20W-Twin-B	11.26
20W-Twin-C	13.75
20W-Twin-D	13.02
20W-Twin-E	12.67
20W-Breech-A	23.1709
20W-Breech-B	18.7878
20W-Breech-C	20.8474
20W-Breech-D	20.9733
20W-Breech-E	23.6253
20W-Firstborn-A	29.6633
20W-Firstborn-B	39.3901
20W-Firstborn-C	22.0356
20W-Firstborn-D	30.3417
20W-Firstborn-E	24.2321
20W-Firstborn-F	25.156
20W-Firstborn-G	21.0071
20W-Non-Firstborn-A	36.7829
20W-Non-Firstborn-B	39.6594
20W-Non-Firstborn-C	33.9042
20W-Non-Firstborn-D	43.5669
20W-Non-Firstborn-E	38.8135
20W-Non-Firstborn-F	47.7646

## Sheet: Muscle Forces
ID	Gluteus Medius	Biceps Femoris	Sartorius	Adductor Magnus	Tensor Fascia Latae	Pectineus	Gracilis	Gluteus Maximus	Iliacus	Psoas	Quadriceps Femoris	Gemelli	Piriformis	Rectus Femoris	Vastus Intermedius	Gastrocnemius Medial	Soleus	Tibialis Posterior	Tibilias Anterior
20W-Cephalic-A	4.67281	83.0721	1.34635	0.554318	1.54246	0.913436	1.19012	0.99756	16.3234	16.0568	1.08521	0.667628	1.51928	0.0860585	6.18703	143.785	15.5835	14.8648	12.4303
20W-Cephalic-B	8.49129	81.8677	1.79268	0.38207	4.0964	0.793891	0.63888	0.422349	60.7409	51.1148	0.384095	0.420955	0.722074	0.260225	5.34612	59.8761	6.54289	7.01502	10.8178
20W-Cephalic-C	6.25259	30.9141	2.12214	0.165983	1.82384	1.05549	2.10197	0.52169	25.6161	23.7651	0.878469	0.752348	1.57321	0.0330698	2.7601	27.8671	18.0797	17.2459	14.4214
20W-Cephalic-D	21.3415	96.9366	2.04242	0.600091	12.4302	0.369882	0.0090385	0.0145149	187.621	147.271	0.00844864	0.0802924	0.0478296	2.34078	9.61677	45.7537	18.0877	17.2535	14.4278
20W-Cephalic-E	1.25988	112.192	2.3798	0.227894	0.549431	0.62076	3.2544	0.195632	21.4316	21.3665	0.364257	0.320566	0.547975	0.0211131	1.92508	30.0978	7.51155	7.16513	5.99165
30W-Cephalic-A	1.71051	168.594	0.203104	46.6317	0.316576	2.30805	2.80098	3.86649	19.8593	25.4025	5.49601	0.807645	2.49105	4.26165	184.921	52.0973	18.4915	17.6387	14.7499
30W-Cephalic-B	12.6649	268.637	0.124787	77.7109	0.0930595	0.204394	1.0804	21.5517	0.143915	0.145385	1.21969	0.361958	2.50998	0.0425605	68.3984	97.1685	7.51274	7.16625	5.9926
30W-Cephalic-C	5.96767	121.331	0.585125	53.1127	0.104151	0.267984	2.75263	10.2397	0.19903	0.199822	1.22808	0.352747	1.38	0.027277	225.483	266.842	7.51234	7.16587	5.99228
30W-Cephalic-D	94.8782	132.281	12.1908	0.0142913	9.06955	0.718749	1.21692	0.0312323	119.081	96.1387	0.0210283	0.252296	0.221713	0.0174688	8.64587	82.1016	16.4562	15.6972	13.1264
30W-Cephalic-E	21.6488	222.658	0.0778749	90.8719	0.0924564	0.160795	0.434733	31.1109	0.0965568	0.0978434	0.941624	0.360474	3.23887	0.0776905	55.2791	113.046	7.84826	7.4863	6.26023
30W-Oligohydramnios-A	0.138093	14.7317	0.216233	42.4013	0.338372	2.27828	2.71848	2.49363	21.5142	27.3859	6.22302	0.796079	2.19102	7.55813	30.1972	0.605859	17.0458	16.2597	13.5967
30W-Oligohydramnios-B	0.166398	48.928	0.183639	49.5477	0.285478	2.3455	2.80941	4.29366	20.2113	25.8852	5.56888	0.815771	2.57524	0.87204	20.6941	4.30877	18.7152	17.8521	14.9283
30W-Oligohydramnios-C	0.166942	19.4286	0.27703	47.1517	0.40397	2.57049	3.14994	2.97191	23.2912	29.6611	6.67642	0.910548	2.54781	10.2874	23.3937	3.59122	19.9812	19.0597	15.9382
20W-Twin-A	0.405654	29.1624	0.707054	101.41	0.537597	1.54497	1.05821	4.62683	39.4071	43.0164	0.804147	0.497627	2.7339	1.49241	17.3549	21.6544	20.6634	19.7104	16.4823
20W-Twin-B	3.56059	23.2349	0.582278	109.623	0.343475	0.493471	1.12315	3.11452	109.292	19.1916	1.39555	0.520737	1.6521	0.0497211	0.0534834	71.6233	10.0218	9.55964	7.994
20W-Twin-C	0.01232	64.731	0.49664	23.04	0.414429	0.575378	0.663244	0.866034	23.5539	24.8758	0.199917	0.156901	0.925419	6.85839	2.84225	73.4228	7.62216	7.27063	6.07988
20W-Twin-D	27.9141	29.4737	3.72279	73.3147	3.0671	1.12394	0.750456	0.325836	39.6728	32.8222	0.352332	0.756599	1.4341	0.0005872	0.0584146	15.7268	23.2006	22.1306	18.5062
20W-Twin-E	1.48323	23.2355	3.15705	14.0255	1.36181	0.662433	3.6478	0.141419	27.039	26.6014	0.235494	0.314624	0.454264	0.018685	0.0160365	33.0426	7.69565	7.34073	6.13849
20W-Breech-A	0.267274	0.298804	0.110262	20.2181	0.514885	1.76086	0.394052	1.33829	12.6393	15.8543	3.66109	0.695238	1.81347	0.470708	45.4806	7.12249	16.435	15.677	13.1095
20W-Breech-B	2.8067	1.67484	0.613905	6.72038	0.68484	0.949599	0.578588	1.10798	6.3001	6.98605	1.46358	0.598296	1.58226	2.3684	57.4537	3.21061	13.6292	13.0006	10.8714
20W-Breech-C	0.01232	1.22228	1.20523	22.5123	1.04245	0.654513	0.597618	1.02937	11.842	9.29264	0.584473	0.469716	1.09051	0.542023	10.4487	62.5272	14.0006	13.3549	11.1677
20W-Breech-D	2.86286	5.08326	0.997565	36.3975	1.11773	1.90598	0.597618	1.33208	9.70808	11.2984	3.2689	1.03008	2.23915	7.13746	34.7603	12.2019	23.4408	22.3598	18.6978
20W-Breech-E	1.64425	4.57281	0.941418	45.3366	0.820332	1.71385	1.10273	1.46863	6.33565	7.44511	2.30839	0.816789	2.12759	4.0543	80.6141	5.18101	21.2264	20.2474	16.9314
20W-Firstborn-A	7.60954	25.542	0.792689	14.4382	1.0257	1.20554	0.861758	4.97186	1.71337	1.65309	2.11504	0.962356	2.63976	2.5146	8.54314	11.0978	20.8875	19.9242	16.6611
20W-Firstborn-B	8.06489	20.2048	1.42087	1.43586	1.68644	0.763987	0.459255	0.393589	18.877	16.4942	0.472425	0.593923	1.18472	15.3591	1.8401	39.5342	14.5236	13.8538	11.5849
20W-Firstborn-C	13.2874	2.80803	6.64389	1.02222	1.51116	1.40088	5.16032	0.313144	50.3261	44.9271	0.556492	0.889676	1.62601	12.5745	23.1769	44.3317	23.9617	22.8566	19.1133
20W-Firstborn-D	25.9448	31.9715	1.255	2.03435	1.2118	0.452693	0.164495	5.57591	0.119246	0.11907	0.122298	0.50238	1.60849	23.7057	23.662	11.5983	17.0302	16.2447	13.5842
20W-Firstborn-E	7.08997	2.75048	1.47229	3.48153	1.99231	1.11918	0.609718	0.944442	23.5449	21.6927	1.11045	0.831045	1.81487	11.5951	20.0592	11.0166	19.9598	19.0392	15.9211
20W-Firstborn-F	2.8067	16.7484	0.613905	6.72038	0.68484	0.949599	0.578588	1.10798	6.3001	6.98605	1.46358	0.598296	1.58226	2.3684	57.4537	3.21061	13.6292	13.0006	10.8714
20W-Firstborn-G	8.01379	8.56876	29.8585	2.64329	0.01432	0.00553974	0.00217947	0.0799461	0.00316655	0.00266325	0.00326899	0.0162891	0.0843817	28.5073	17.2049	23.6364	20.8259	19.8654	16.6119
20W-Non-Firstborn-A	0.611836	45.396	0.0207783	14.7373	0.430139	1.25144	0.0624033	4.11504	2.74858	3.1243	0.953132	0.447684	2.14634	0.017298	4.27864	29.1003	15.9529	15.2171	12.7249
20W-Non-Firstborn-B	0.395064	15.0103	0.784571	3.18831	0.300641	1.01382	0.655565	0.104499	30.3578	32.4405	0.879143	0.353774	0.4684	19.5494	79.8894	12.3562	7.51291	7.16642	5.99273
20W-Non-Firstborn-C	9.36759	15.877	0.528935	34.7145	0.691157	0.850726	0.690858	10.5616	1.14929	1.14928	2.1217	0.846986	3.20055	1.94491	10.2383	53.9265	17.8006	16.9797	14.1988
20W-Non-Firstborn-D	5.7373	24.788	0.647465	9.79211	0.81176	0.896934	0.690268	3.62744	3.55398	3.67427	1.66512	0.734397	2.30909	1.16791	5.14103	13.0234	15.9147	15.1807	12.6945
20W-Non-Firstborn-E	6.79209	40.3742	1.35874	6.90349	1.55725	1.32358	1.37487	3.58847	9.6488	9.61843	2.28929	1.04345	2.69659	10.1314	64.4676	29.7425	23.0429	21.9801	18.3803
20W-Non-Firstborn-F	8.12581	58.3625	0.759817	14.8864	0.963417	1.13637	0.897096	5.54527	1.59771	1.55708	2.00714	0.924787	2.7187	2.22754	10.3758	13.8795	20.2012	19.2695	16.1136

## Sheet: Max Princ Stress
		Pelvis	Femur
Geometry	ID	Max Principal Stress	Max Principal Stress
20 - i	20W-Cephalic-A	32.6201	545.554
	20W-Cephalic-B	33.3101	419.863
	20W-Cephalic-C	49.5887	461.983
	20W-Cephalic-D	66.3065	463.32
	20W-Cephalic-E	54.1681	556.92
20 - ii	20W-Cephalic-A	90.4265	738.771
	20W-Cephalic-B	65.0362	634.14
	20W-Cephalic-C	66.7143	742.783
	20W-Cephalic-D	103.318	410.169
	20W-Cephalic-E	36.6348	744.12
30 - i	30W-Cephalic-A	1681.32	1320.91
	30W-Cephalic-B	1249.33	2593.1
	30W-Cephalic-C	1611.5	1812.31
	30W-Cephalic-D	802.185	4037.1
	30W-Cephalic-E	905.577	2340.74
30 - ii	30W-Cephalic-A	868.439	2588.55
	30W-Cephalic-B	1049.08	3117.63
	30W-Cephalic-C	1018.77	3124.45
	30W-Cephalic-D	1054.72	3114.71
	30W-Cephalic-E	1315.88	2598.3
30 - i	30W-Oligohydramnios-A	312613	8.90257e+07
	30W-Oligohydramnios-B	257446	1.14865e+08
	30W-Oligohydramnios-C	344918	95241525
30 - ii	30W-Oligohydramnios-A	187866	1.16098e+08
	30W-Oligohydramnios-B	174944	1.24112e+08
	30W-Oligohydramnios-C	204267	94008625
20 - i	20W-Twin-A	45.2252	326.689
	20W-Twin-B	56.967	419.016
	20W-Twin-C	80.3003	357.4
	20W-Twin-D	89.2492	646.885
	20W-Twin-E	58.9189	903.934
20 - ii	20W-Twin-A	41.4595	469.508
	20W-Twin-B	121.111	725.902
	20W-Twin-C	30.0901	675.41
	20W-Twin-D	58.3784	723.607
	20W-Twin-E	84.1141	727.869
20 - i	20W-Breech-A	11.7117	238.393
	20W-Breech-B	17.9279	380.984
	20W-Breech-C	9.60961	249.738
	20W-Breech-D	16.3063	166.295
	20W-Breech-E	20.2102	413.115
20 - ii	20W-Breech-A	6.57658	72.3934
	20W-Breech-B	3.3033	72.2623
	20W-Breech-C	6.21622	72.2951
	20W-Breech-D	5.07508	72.2951
	20W-Breech-E	3.33333	72.2951
20 - i	20W-Firstborn-A	67.0571	624.918
	20W-Firstborn-B	49.3994	695.738
	20W-Firstborn-C	74.7748	1608.85
	20W-Firstborn-D	74.024	716.393
	20W-Firstborn-E	60.8108	1010.82
	20W-Firstborn-F	119.369	380.984
	20W-Firstborn-G	127.718	895.738
20 - ii	20W-Firstborn-A	133.64	722.951
	20W-Firstborn-B	98.979	722.951
	20W-Firstborn-C	173.363	723.607
	20W-Firstborn-D	51.4414	723.607
	20W-Firstborn-E	123.333	722.951
	20W-Firstborn-F	33.1231	722.623
	20W-Firstborn-G	109.79	730.164
20 - i	20W-Non-Firstborn-A	64.8649	1469.51
	20W-Non-Firstborn-B	174.114	1776.72
	20W-Non-Firstborn-C	179.97	974.098
	20W-Non-Firstborn-D	46.1862	1580.33
	20W-Non-Firstborn-E	189.429	755.738
20 - ii	20W-Non-Firstborn-F	72.1622	797.049
	20W-Non-Firstborn-A	154.075	724.262
	20W-Non-Firstborn-B	159.399	726.885
	20W-Non-Firstborn-C	50.9009	724.262
	20W-Non-Firstborn-D	193.114	722.951
	20W-Non-Firstborn-E	51.0511	469.18
	20W-Non-Firstborn-F	204.225	723.279

## Sheet: Max Princ Strain
		Pelvis	Femur
Geometry	ID	Max Principal Strain	Max Principal Strain
20 - i	20W-Cephalic-A	0.149943	1.98936
	20W-Cephalic-B	0.307488	0.648057
	20W-Cephalic-C	0.556257	0.203197
	20W-Cephalic-D	0.349561	0.342601
	20W-Cephalic-E	0.217051	0.21935
20 - ii	20W-Cephalic-A	0.241167	0.563145
	20W-Cephalic-B	0.427679	0.565722
	20W-Cephalic-C	0.630443	0.566476
	20W-Cephalic-D	0.30775	0.568047
	20W-Cephalic-E	0.56766	0.56767
30 - i	30W-Cephalic-A	0.239767	0.947905
	30W-Cephalic-B	0.103261	0.90098
	30W-Cephalic-C	0.625005	0.918141
	30W-Cephalic-D	0.424024	1.62977
	30W-Cephalic-E	0.398738	0.648128
30 - ii	30W-Cephalic-A	0.211861	0.702227
	30W-Cephalic-B	0.212566	0.799761
	30W-Cephalic-C	0.212465	1.209
	30W-Cephalic-D	0.212365	0.896423
	30W-Cephalic-E	0.212365	1.209
30 - i	30W-Oligohydramnios-A	2.42229e-06	1.23043e-06
	30W-Oligohydramnios-B	2.75404e-06	6.80158e-07
	30W-Oligohydramnios-C	2.67179e-06	7.35759e-07
30 - ii	30W-Oligohydramnios-A	1.05487e-06	8.30122e-07
	30W-Oligohydramnios-B	1.2058e-06	8.27994e-07
	30W-Oligohydramnios-C	1.16659e-06	8.3077e-07
20 - i	20W-Twin-A	0.2297	0.3379
	20W-Twin-B	0.3312	0.6886
	20W-Twin-C	0.1957	0.4022
	20W-Twin-D	0.1197	0.5828
	20W-Twin-E	0.3218	0.3908
20 - ii	20W-Twin-A	0.179	0.994
	20W-Twin-B	0.3398	0.5979
	20W-Twin-C	0.142	0.4943
	20W-Twin-D	0.3164	0.6948
	20W-Twin-E	0.3172	0.3005
20 - i	20W-Breech-A	0.08425	0.4714
	20W-Breech-B	0.02898	0.07353
	20W-Breech-C	0.03575	0.07162
	20W-Breech-D	0.1551	0.03194
	20W-Breech-E	0.1923	0.08078
20 - ii	20W-Breech-A	0.03619	0.08953
	20W-Breech-B	0.00544	0.08934
	20W-Breech-C	0.01114	0.08937
	20W-Breech-D	0.007875	0.08937
	20W-Breech-E	0.008133	0.08937
20 - i	20W-Firstborn-A	0.790689	0.154097
	20W-Firstborn-B	0.703947	0.503769
	20W-Firstborn-C	0.187695	0.336648
	20W-Firstborn-D	0.54356	0.0120278
	20W-Firstborn-E	0.0877926	0.0390495
	20W-Firstborn-F	0.35809	0.0804739
	20W-Firstborn-G	0.254172	0.341792
20 - ii	20W-Firstborn-A	0.127889	0.978207
	20W-Firstborn-B	0.018547	0.978316
	20W-Firstborn-C	0.364021	0.979301
	20W-Firstborn-D	0.0320032	0.978973
	20W-Firstborn-E	0.199062	0.978097
	20W-Firstborn-F	0.672191	0.977769
	20W-Firstborn-G	0.687389	0.988494
20 - i	20W-Non-Firstborn-A	0.234599	0.0426958
	20W-Non-Firstborn-B	0.0603964	0.146457
	20W-Non-Firstborn-C	0.0632597	0.0196292
	20W-Non-Firstborn-D	0.168629	0.0241399
	20W-Non-Firstborn-E	0.11583	0.0126828
20 - ii	20W-Non-Firstborn-F	0.314504	0.0288838
	20W-Non-Firstborn-A	0.0988028	0.139364
	20W-Non-Firstborn-B	0.0975047	0.139846
	20W-Non-Firstborn-C	0.0971611	0.139318
	20W-Non-Firstborn-D	0.294805	0.139006
	20W-Non-Firstborn-E	0.050623	0.139022
	20W-Non-Firstborn-F	0.0489051	0.139115

## Sheet: Min Princ Strain
		Pelvis	Femur
Geometry	ID	Min Principal Strain	Min Principal Strain
20 - i	20W-Cephalic-A	-0.190054	-0.665007
	20W-Cephalic-B	-0.315924	-0.923556
	20W-Cephalic-C	-0.370273	-1.29443
	20W-Cephalic-D	-0.4668	-0.442929
	20W-Cephalic-E	-0.270411	-1.39658
20 - ii	20W-Cephalic-A	-0.300753	-0.392931
	20W-Cephalic-B	-0.282748	-0.36606
	20W-Cephalic-C	-0.270577	-0.395078
	20W-Cephalic-D	-0.26791	-0.395998
	20W-Cephalic-E	-0.4663	-0.395998
30 - i	30W-Cephalic-A	-0.261196	-0.690729
	30W-Cephalic-B	-0.503771	-0.936043
	30W-Cephalic-C	-0.508176	-0.495003
	30W-Cephalic-D	-0.328272	-0.823935
	30W-Cephalic-E	-0.401355	-0.46
30 - ii	30W-Cephalic-A	-0.272008	-0.968226
	30W-Cephalic-B	-0.272709	-0.871773
	30W-Cephalic-C	-0.272609	-0.774348
	30W-Cephalic-D	-0.272809	-0.968712
	30W-Cephalic-E	-0.272509	-0.871481
30 - i	30W-Oligohydramnios-A	2.21739e-06	1.37752e-05
	30W-Oligohydramnios-B	2.55409e-06	2.03115e-05
	30W-Oligohydramnios-C	2.44409e-06	2.02433e-05
30 - ii	30W-Oligohydramnios-A	1.25652e-06	5.46323e-05
	30W-Oligohydramnios-B	1.23935e-06	5.45045e-05
	30W-Oligohydramnios-C	1.08522e-06	-5.46749e-05
20 - i	20W-Twin-A	-0.3967	-0.02544
	20W-Twin-B	-0.3334	-0.09668
	20W-Twin-C	-0.08955	-0.0978
	20W-Twin-D	-0.1439	-0.02438
	20W-Twin-E	-0.3202	-0.0506
20 - ii	20W-Twin-A	-0.1482	-0.979
	20W-Twin-B	-0.05086	-1.284
	20W-Twin-C	-0.138	-0.1279
	20W-Twin-D	-0.02274	-1.18
	20W-Twin-E	-0.05035	-0.887
20 - i	20W-Breech-A	-0.7908	-0.115
	20W-Breech-B	-0.02656	-0.01794
	20W-Breech-C	-0.04293	-0.09633
	20W-Breech-D	-0.1434	-0.07708
	20W-Breech-E	-0.1788	-0.01968
20 - ii	20W-Breech-A	-0.02913	-0.2281
	20W-Breech-B	-0.003893	-0.1278
	20W-Breech-C	-0.00762	-0.178
	20W-Breech-D	-0.006025	-0.329
	20W-Breech-E	-0.006842	-0.1279
20 - i	20W-Firstborn-A	-0.0696018	-0.0273742
	20W-Firstborn-B	-0.085871	-0.0686432
	20W-Firstborn-C	-0.228998	-0.799914
	20W-Firstborn-D	-0.0549494	-0.105948
	20W-Firstborn-E	-0.107116	-0.09216
	20W-Firstborn-F	-0.0332905	-0.191161
	20W-Firstborn-G	-0.250932	-0.535123
20 - ii	20W-Firstborn-A	-0.906089	-1.4694
	20W-Firstborn-B	-0.0146022	-1.36285
	20W-Firstborn-C	-0.0293423	-1.918
	20W-Firstborn-D	-0.22248	-1.04425
	20W-Firstborn-E	-0.0161564	-0.927035
	20W-Firstborn-F	-0.487952	-1.36178
	20W-Firstborn-G	-0.465892	-1.37563
20 - i	20W-Non-Firstborn-A	-0.363313	-0.0107556
	20W-Non-Firstborn-B	-0.0994816	-0.0122777
	20W-Non-Firstborn-C	-0.0915863	-0.0162576
	20W-Non-Firstborn-D	-0.0201363	-0.00129596
	20W-Non-Firstborn-E	-0.0220691	-0.0105283
20 - ii	20W-Non-Firstborn-F	-0.04561	-0.00189372
	20W-Non-Firstborn-A	-0.0136495	-0.0692374
	20W-Non-Firstborn-B	-0.0158223	-0.0679689
	20W-Non-Firstborn-C	-0.0156644	-0.0692374
	20W-Non-Firstborn-D	-0.34607	-0.0787509
	20W-Non-Firstborn-E	-0.568403	-0.0781696
	20W-Non-Firstborn-F	-0.00791432	-0.0946068
